# Supplementary material for: A homozygous PIWIL2 frameshift variant affects the formation and maintenance of human-induced pluripotent stem cell-derived spermatogonial stem cells and causes Sertoli cell-only syndrome
Source: Stem Cell Res Ther. 2022 Sep 24;13:480. doi: 10.1186/s13287-022-03175-6 (PMC9509617; doi:10.1186/s13287-022-03175-6)
Supplement: Supplementary file 5 — Additional file 5: Table S4. DEGs between control and PIWIL2-/- hiPSCs. [file 13287_2022_3175_MOESM5_ESM.xlsx]

## Sheet: Sheet1
#ID	C1_Count	C2_Count	P1_Count	P2_Count	FDR	log2FC	regulated		C1 and C2:Control hiPSCs
BORCS5	682	731	279	387	0.0241326	-1.00999	down		P1 and P2: PIWIL2-/- hiPSCs
AC068533.4	35	27	0	0	0.000154181	-7.92932	down
TSPAN14	2885	3152	767	1364	4.2601e-06	-1.4242	down
human_newGene_42919	30	25	0	0	0.000569862	-7.75617	down
AP003071.5	63	23	0	0	3.79898e-05	-8.40954	down
SFRP1	5636	5157	2493	2320	1.77676e-08	-1.09669	down
CUZD1	67	68	0	0	5.93207e-11	-9.04496	down
human_newGene_53053	125	88	35	25	0.0226085	-1.76077	down
RNMT	5671	2018	1517	1318	0.0165428	-1.38525	down
human_newGene_14874	1054	1141	83	51	4.30905e-35	-3.96345	down
human_newGene_14873	53	43	4	4	0.000731946	-3.47796	down
TMED5	1925	1906	981	739	4.2983e-05	-1.08783	down
SALL2	4979	4759	2419	2189	3.76806e-07	-1.01071	down
ADNP	1677	4790	1338	905	0.00975156	-1.44617	down
ZNF133	438	485	71	85	1.01003e-11	-2.48942	down
PCED1A	526	597	298	220	0.0191846	-1.04661	down
RPL36A-HNRNPH2	27	11	0	0	0.0272242	-7.23491	down
RAB4B-EGLN2	0	211	0	0	0.0123268	-9.65706	down
human_newGene_28983	34349	30035	11401	12736	1.52618e-12	-1.34579	down
PDCD6	1324	1340	390	765	0.0211798	-1.12782	down
MT1E	2540	3046	1159	1280	1.58119e-07	-1.12108	down
LCP1	2040	2217	980	917	1.11362e-06	-1.09493	down
ANXA1	1085	1369	557	568	0.00062016	-1.0508	down
ZFP30	165	176	74	53	0.0403478	-1.35474	down
ZNF260	1323	1216	217	238	2.42632e-19	-2.40961	down
human_newGene_29698	2752	1434	177	137	1.19998e-24	-3.67749	down
AC005943.1	58	57	11	11	0.0173648	-2.30314	down
MSANTD3-TMEFF1	0	296	0	0	0.00699506	-10.1448	down
CA11	895	889	311	307	6.886e-07	-1.45879	down
human_newGene_18447	17	38	0	0	0.00171066	-7.74294	down
human_newGene_33087	18	13	0	0	0.0468006	-6.936	down
SYNDIG1L	179	185	67	52	0.00735139	-1.54223	down
SLC39A1	13509	14251	6100	3646	6.54409e-09	-1.44438	down
CAT	49	71	2	0	2.36665e-07	-5.67132	down
human_newGene_15128	24	16	0	0	0.0113147	-7.30221	down
MFAP3	706	620	129	173	2.02823e-09	-2.06228	down
CHGA	1493	1697	664	774	0.000106622	-1.07528	down
AC073508.2	16	254	5	9	0.00886638	-4.14358	down
LBHD1	621	145	52	108	0.0342707	-2.19891	down
AC105052.1	17	22	0	0	0.0107842	-7.25696	down
human_newGene_30124	55	61	0	0	2.78322e-09	-8.82533	down
MAGEA4	304	314	123	145	0.0370999	-1.1321	down
CELF2	1123	1071	506	396	0.000120876	-1.21487	down
human_newGene_14988	31	1221	27	42	0.0179536	-4.07149	down
ASNSD1	2209	2649	1268	1041	2.79227e-05	-1.00181	down
AC138894.1	48	68	0	0	6.01432e-09	-8.82193	down
human_newGene_13045	1262	2399	770	770	0.00264196	-1.169	down
human_newGene_14232	575	427	178	228	0.00963756	-1.23427	down
human_newGene_13127	305	384	141	129	0.00886638	-1.27774	down
human_newGene_34112	354	412	63	54	5.83183e-12	-2.63683	down
PIWIL2	928	999	156	165	3.82769e-19	-2.5127	down
C3	205	166	50	63	0.00495775	-1.64352	down
UBE2F-SCLY	33	20	0	2	0.0191864	-4.50038	down
human_newGene_21005	9	71	0	0	0.00255716	-8.26903	down
human_newGene_22086	230	0	0	0	0.00975156	-9.84363	down
TMEM190	25	16	0	0	0.00998704	-7.33816	down
TRIM32	392	915	225	153	0.00179816	-1.71024	down
APOBEC3B	836	839	352	397	0.0015881	-1.08907	down
AC015813.2	206	196	92	40	0.0437499	-1.54257	down
human_newGene_48242	75	108	20	16	0.00202613	-2.26406	down
AC023055.1	432	630	28	12	3.57311e-24	-4.65081	down
JRK	1557	527	168	385	0.0210074	-1.84985	down
WNT3	301	339	593	756	0.0033149	1.1503	up
CNR1	72	61	173	184	0.00998704	1.49194	up
human_newGene_37092	158	163	731	666	8.84663e-13	2.19082	up
AC021087.5	121	197	1509	861	7.50965e-16	2.9679	up
human_newGene_20847	141	168	249	575	0.0251436	1.49597	up
DND1	16	22	96	90	0.000415006	2.3565	up
DCP2	1627	1627	5039	2011	0.0211798	1.17621	up
human_newGene_45906	513	540	1272	1116	5.61337e-06	1.25098	up
SACS	1585	1611	4871	4430	1.25131e-19	1.61078	up
ABHD12B	509	564	1208	1031	0.000141322	1.13135	up
CR1L	15	16	148	150	3.37876e-10	3.32576	up
CLEC4D	3	10	56	43	0.00667279	2.98104	up
human_newGene_12548	2904	2003	5754	7042	1.11165e-08	1.44985	up
human_newGene_13135	220	152	442	339	0.0474519	1.1321	up
NODAL	622	606	1243	1343	3.91544e-05	1.14527	up
human_newGene_21964	0	2	45	36	6.62398e-05	5.24395	up
ZNF248	0	0	135	179	1.60122e-22	10.3348	up
CLC	83	78	216	271	0.000755421	1.66749	up
human_newGene_24933	23	32	136	115	0.000122858	2.25727	up
TMEM189-UBE2V1	0	0	640	0	0.00161789	11.336	up
AC106886.6	960	591	2007	1140	0.0373196	1.0778	up
POTEE	9	4	37	54	0.0185793	2.85143	up
human_newGene_51281	2	5	352	14	0.00057729	5.71521	up
human_newGene_1683	86	97	250	191	0.0181237	1.33712	up
DNAJB5	756	580	1395	1319	0.000499763	1.0884	up
human_newGene_18978	2698	2603	6635	5874	1.52618e-12	1.30722	up
human_newGene_37089	31	38	113	85	0.0437499	1.58742	up
AC117378.1	0	0	16	80	0.000110864	8.63885	up
CTDSPL	629	603	2085	777	0.0370999	1.27551	up
AL121594.1	107	29	268	676	0.000419799	2.85676	up
MAFG	701	639	2393	2161	2.2559e-18	1.83282	up
ZNF486	644	655	1626	1501	2.82748e-08	1.33714	up
ZNF569	249	354	577	584	0.0251436	1.02052	up
FGF8	39	39	98	144	0.0164174	1.7047	up
FGF4	135	121	370	291	0.00186522	1.43423	up
human_newGene_11156	24	25	77	81	0.0329958	1.7554	up
ISY1-RAB43	0	0	197	0	0.00963756	9.63762	up
NPIPA3	0	0	303	282	4.05774e-37	11.2283	up
human_newGene_3969	486	490	1400	1407	7.74824e-11	1.59457	up
AC073585.1	3	3	41	25	0.015524	3.47062	up
MDM4	375	402	1880	1853	4.12277e-25	2.33537	up
human_newGene_52690	16	9	48	65	0.0340672	2.23306	up
RGPD1	0	2	381	253	2.30784e-32	8.20363	up
LEFTY2	553	445	1043	968	0.0017763	1.07719	up
LEFTY1	599	566	1619	1776	1.01003e-11	1.61363	up
human_newGene_51147	120	129	290	243	0.0378652	1.1669	up
MNS1	48	19	132	121	0.015524	1.97215	up
AC048338.2	0	0	2	83	0.0201154	8.47031	up
human_newGene_41103	28	25	88	74	0.0474519	1.67495	up
human_newGene_41672	48	73	182	217	0.000942331	1.79675	up
ATP6V1G2-DDX39B	488	546	686	2747	0.015524	1.81666	up
AADACL3	170	182	340	385	0.023622	1.11467	up
human_newGene_37316	1554	1167	6018	8300	1.7021e-24	2.46529	up
human_newGene_37315	47	240	575	817	0.00313537	2.37162	up
CCNJL	744	926	1575	1677	0.000149272	1.03584	up
AC104109.3	8	8	9	2162	0.00136681	7.15422	up
human_newGene_38821	55	47	513	452	1.28258e-19	3.30645	up
AP001931.2	45	28	108	171	0.00400603	2.00036	up
human_newGene_2647	80	87	243	168	0.0241326	1.36586	up
PCDHA1	111	81	259	258	0.00452389	1.49432	up
ZNF560	145	123	545	458	2.45278e-08	1.96962	up
POMK	354	350	1083	1454	3.1195e-11	1.92271	up
MBD3	1978	4095	6528	6364	0.00140043	1.16712	up
human_newGene_37564	328	349	720	767	0.000295872	1.207	up
human_newGene_21975	0	5	71	58	3.06543e-06	4.69717	up
RBM46	110	108	271	270	0.00498533	1.3806	up
DDIAS	471	534	1276	875	0.000922465	1.16593	up
HSPA2	740	815	1017	2046	0.0427665	1.05737	up
human_newGene_26316	166	75	213	668	0.0327336	1.93984	up
human_newGene_24902	138	114	597	313	5.83781e-05	1.91256	up
UTF1	700	964	1657	2390	4.94471e-06	1.3614	up
CCDC137	719	1050	1992	2078	7.32723e-07	1.27858	up
AHNAK2	21	26	103	78	0.00554746	2.00952	up
human_newGene_18008	1430	938	4207	2116	0.000202498	1.47355	up
